# Supplementary material for: Infectivity of an Infectious Clone of Banana Streak CA Virus in A-Genome Bananas (Musa acuminata ssp.)
Source: Viruses. 2021 Jun 4;13(6):1071. doi: 10.3390/v13061071 (PMC8226583; doi:10.3390/v13061071)
Supplement: Supplementary file 1 [file viruses-13-01071-s001.zip]

Archive with 3 entries (3 files):
- Supplementary Figure S1.pptx
- Supplementary Figure S2.pdf
- Supplementary Table S1.pdf
